# Supplementary material for: Mapping and identification of molecular markers for the Pc96 gene conferring resistance to crown rust in oat
Source: PLoS One. 2023 Apr 6;18(4):e0283769. doi: 10.1371/journal.pone.0283769 (PMC10079104; doi:10.1371/journal.pone.0283769)
Supplement: S1 Table — (XLSX) [file pone.0283769.s001.xlsx]

## Sheet: S1
S1 Table. The race designation and virulence pattern against 17 Pc gene differential lines for the Puccinia coronata f.sp. avenae isolates used in this study.
Isolate	Racea	Effective Pc genes	Ineffective Pc genes
16IL 66-1	NQBK	45, 48, 50, 54, 68, 96	38, 39 ,40 ,46 ,51 ,52, 56, 58 ,59, 62, 64
16TX 4-2	MBTG-91	38, 39, 45 ,46, 48, 54, 62, 64, 68, 96	40 ,50 ,51, 52, 56, 58, 69
CR257	BRBG-94	40 ,45, 46, 48, 50, 51, 52, 54, 58, 59, 62, 64, 96	38, 39, 56, 68
aBased on Chong et al.[39] and Menzies et al.[33]
