# Supplementary material for: Mapping and identification of molecular markers for the Pc96 gene conferring resistance to crown rust in oat
Source: PLoS One. 2023 Apr 6;18(4):e0283769. doi: 10.1371/journal.pone.0283769 (PMC10079104; doi:10.1371/journal.pone.0283769)
Supplement: S2 Table — (XLSX) [file pone.0283769.s002.xlsx]

## Sheet: S2
S2 Table. Marker alleles of 4 oat parental lines and Pc96 × Kasztan population genotyped with the six polymorphic PACE markers designed from the respective SNP sequences.
SNP ID (from Oat 6K SNP Chip)	SNP	Pc96	Pc54	Ajay	Kazstan	Pc96 × Kazstan	Forward primer 1(FAM)	Forward primer 2(HEX)	Common primer
GMI_DS_LB_10784	C/T	CC	CC	TT	CC	nt	GAAGGTGACCAAGTTCATGCTGATGCTGTGGCTTTACCTGTGC	GAAGGTCGGAGTCAACGGATTAAGATGCTGTGGCTTTACCTGTGT	CTATCTTCAGACCAGGTGCCATGTT
GMI_ES02_c1532_592	C/T	TT	TT	TT	CC	+	GAAGGTGACCAAGTTCATGCTACAAAGAGAGTCGTCTCGTCTTTC	GAAGGTCGGAGTCAACGGATTTACAAAGAGAGTCGTCTCGTCTTTT	CCTTTCCCCGTCTCCTTGAGCAT
GMI_DS_LB_4563	C/G	CC	CC	-	CC	nt	GAAGGTGACCAAGTTCATGCTTAAGCCAACATGGTTTATGGTAACAAAG	GAAGGGGTCGGAGTCAACGGATTAAGCCAACATGGTTTATGGTAACAAAC	CCTTAGTTGTTTAGAATGTTGAGTTCTGAA
GMI_ES22_c2813_554	A/G	GG	AA	-	-	nt	GAAGGTGACCAAGTTCATGCTCATGATGTATGAAATTTCAGGTATCCCGTA	GAAGGTCGGAGTCAACGGATTCATGATGTATGAAATTTCAGGTATCCCGTG	GAGCACTATTTCTTCTTGTGACCA
GMI_ES15_c15279_258	A/G	AA	GG	-	AA	nt	GAAGGTGACCAAGTTCATGCTTGTTTTGTTTTCCCCTGGCAGCT	GAAGGTCGGAGTCAACGGATTGTTTTGTTTTCCCCTGGCAGCC	CAGATGGAGATGATCTGAAGCCCAT
GMI_DS_CC5487_194	C/A	CC	CC	-	CC	nt	GAAGGTGACCAAGTTCATGCTCTACTGGACATTGTGGAATTGTG	GAAGGTCGGAGTCAACGGATTACTCTACTGGACATTGTGGAATTGTT	TCTATCTATGCTGGCCGCATGCTTA
+ segregating; - no amplification; nt not tested
