# Supplementary material for: Mapping and identification of molecular markers for the Pc96 gene conferring resistance to crown rust in oat
Source: PLoS One. 2023 Apr 6;18(4):e0283769. doi: 10.1371/journal.pone.0283769 (PMC10079104; doi:10.1371/journal.pone.0283769)
Supplement: S3 Table — (XLSX) [file pone.0283769.s003.xlsx]

## Sheet: S3
S3 Table. Genotype cluster calls at nine SNPs on chromosome 7D at 87.3 cM for non-carriers of Pc96 compared with the Pc96 differential line.
Line	Pc96 carrier status	GMI_ES05_c14633_290	GMI_ES01_c8043_192	GMI_ES03_c3828_733	GMI_DS_A3_388_107	GMI_DS_CC5384_163	GMI_ES01_c3819_642	GMI_ES01_c6499_501	GMI_ES15_c11150_267	GMI_ES15_c926_270
		cM location
		72.7	85.2	85.2	87.3	87.3	87.3	87.3	87.3	87.3
Pc96	Y	A	A	C	A	C	C	A	C	C
Pc14	N	A	C	A	C	A	A	C	A	A
Pc35	N	C	C	A	C	A	A	C	A	A
Pc36	N	C	A	C	A	C	C	A	C	C
Pc38	N	A	A	C	C	A	A	C	A	A
Pc39	N	C	C	A	C	A	A	C	A	A
Pc40	N	C	C	A	C	A	A	C	A	A
Pc45	N	C	C	A	C	A	A	C	A	A
Pc46	N	C	C	A	C	A	A	C	A	A
Pc48	N	C	C	A	C	A	A	C	N	A
Pc50	N	C	C	A	C	A	A	C	A	A
Pc51	N	C	N	N	N	N	N	N	N	N
Pc52	N	A	C	A	C	A	A	C	A	A
Pc53	N	C	C	C	C	A	A	C	A	A
Pc54	N	C	C	A	C	A	A	C	A	A
Pc55	N	C	C	A	C	A	A	C	A	A
Pc56	N	C	C	A	C	A	A	C	A	A
Pc57	N	C	A	C	A	C	C	A	C	C
Pc58	N	C	C	A	C	A	A	C	A	A
Pc59	N	C	A	A	C	A	A	C	A	A
Pc60	N	A	C	A	C	A	A	C	A	A
Pc61	N	A	C	A	C	A	A	C	A	A
Pc62	N	C	C	A	C	A	A	C	A	A
Pc63	N	C	A	C	C	A	A	C	A	A
Pc64	N	C	C	A	C	A	A	C	A	A
Pc67	N	C	C	A	C	A	A	C	A	A
Pc68	N	A	C	N	C	A	A	C	A	A
Pc70	N	A	C	N	C	A	A	C	A	A
Pc71	N	C	A	C	A	C	C	A	C	C
Pc91	N	C	C	A	C	A	A	C	A	A
Pc94	N	C	C	A	C	A	A	C	A	A
00AB6711	N	C	C	A	C	A	A	C	A	A
00AB6963	N	C	C	A	C	A	A	C	A	A
00AB7006	N	C	C	A	C	A	A	C	A	A
00AB7085	N	C	C	A	C	A	A	C	A	A
02AB5836	N	C	C	A	C	A	A	C	A	A
02AB6078	N	C	C	A	C	A	A	C	A	A
02AB6655	N	C	C	A	C	A	A	C	A	A
02HO_139	N	C	C	C	A	C	C	A	C	C
95AB12770	N	C	C	A	C	A	A	C	A	A
95AB13050	N	C	C	A	C	A	A	C	A	A
98AB7265	N	C	C	A	C	A	A	C	A	A
99AB11098	N	C	C	A	C	A	A	C	A	A
99AB11787	N	C	C	A	C	A	A	C	A	A
AARRE	N	C	C	A	C	A	A	C	A	A
AC_MARIE	N	C	C	A	C	A	A	C	A	A
AC_MORGAN	N	C	C	A	C	A	A	C	A	A
AJAX	N	C	C	A	C	A	A	C	A	A
AKIYUTAKA	N	C	C	A	C	A	A	C	A	A
ANDREW	N	C	A	C	A	C	C	A	C	C
ANTHONY	N	C	C	A	C	A	A	C	A	A
ARDENTE	N	C	C	A	C	A	A	C	A	A
ASENCAO	N	C	A	C	A	C	C	A	C	C
AURORA	N	C	C	A	C	A	A	C	A	A
BELINDA	N	C	C	A	C	A	A	C	A	A
BIRI	N	C	C	A	C	A	A	C	A	A
BOND	N	C	C	A	C	A	A	C	A	A
BROOKS	N	A	C	C	A	C	C	A	C	C
BROWN1409_164	N	C	C	A	C	A	A	C	A	A
BUFFALO	N	C	C	A	C	A	A	C	A	A
CALIBRE	N	C	C	A	C	A	A	C	A	A
CAROLEE	N	C	A	C	A	C	C	A	C	C
CDC_PACER	N	C	C	A	C	A	A	C	A	A
CHEROKEE	N	A	C	A	C	A	A	C	A	A
CI4706_2	N	C	C	C	A	C	C	A	C	C
CIAV6209	N	C	A	C	A	C	C	A	C	C
CILLA	N	C	C	A	C	A	A	C	A	A
CIRCLE	N	C	C	A	C	A	A	C	A	A
CLINTON	N	C	A	C	A	C	C	A	C	C
CLINTON59	N	C	A	C	A	C	C	A	C	C
COKER716	N	A	C	A	C	A	A	C	A	A
COLUMBIA	N	C	C	A	C	A	A	C	A	A
DAL	N	C	A	C	A	C	C	A	C	C
DELAIR	N	C	C	A	C	A	A	C	A	A
DOMINIK	N	C	C	A	C	A	A	C	A	A
EXETER	N	A	C	A	C	A	A	C	A	A
FLAEMINGSNOVA	N	C	C	A	C	A	A	C	A	A
FLORILAND	N	C	A	C	A	C	C	A	C	C
FORD_EARLY_GIANT	N	A	C	A	C	A	A	C	A	A
FORKEDEER	N	A	C	A	C	A	A	C	A	A
FREDDY	N	C	C	A	C	A	A	C	A	A
FREJA	N	C	C	A	C	A	A	C	A	A
FULGHUM	N	C	C	A	C	A	A	C	A	A
FULGRAIN	N	A	C	C	A	C	C	A	C	C
GERE	N	C	C	A	C	A	A	C	A	A
GN04399	N	C	C	A	C	A	A	C	A	A
GRANE	N	C	C	A	C	A	A	C	A	A
GRENADER	N	C	C	A	C	A	A	C	A	A
GUNHILD	N	C	C	A	C	A	A	C	A	A
H927_1_6_1_X_X_24	N	A	C	A	C	A	A	C	A	A
HA05AB10_47	N	C	C	A	C	A	A	C	A	A
HA05AB36_33	N	C	C	A	C	A	A	C	A	A
HA05AB41_38	N	C	C	C	A	C	C	A	C	C
HA05AB42_20	N	C	C	A	C	A	A	C	A	A
HA05AB9_52	N	C	C	A	C	A	A	C	A	A
HA08_03X31_1	N	C	C	A	C	A	A	C	A	A
HURDAL	N	C	C	A	C	A	A	C	A	A
KANGAROO	N	C	C	A	C	A	A	C	A	A
KAPP	N	C	C	A	C	A	A	C	A	A
KOLBU	N	C	C	A	C	A	A	C	A	A
LANG	N	C	C	A	C	A	A	C	A	A
LAO_1136_056	N	C	C	A	C	A	A	C	A	A
LEE	N	A	C	A	C	A	A	C	A	A
LENA	N	C	C	A	C	A	A	C	A	A
LUTZ	N	C	C	A	C	A	A	C	A	A
MADISON	N	A	C	A	C	A	A	C	A	A
MALDWYN	N	C	C	A	C	A	A	C	A	A
MAM17_5	N	C	A	C	A	C	C	A	C	C
MAVERICK	N	C	C	A	C	A	A	C	A	A
MELYS	N	C	C	A	C	A	A	C	A	A
MOHOLT	N	C	C	A	C	A	A	C	A	A
MORTLOCK	N	A	A	C	A	C	C	A	C	C
NAVARO	N	C	A	C	A	C	C	A	C	C
NES	N	C	C	A	C	A	A	C	A	A
NOVOJATKOVO	N	A	C	A	C	A	A	C	A	A
NUDIST	N	C	C	A	C	A	A	C	A	A
ODAL	N	C	C	A	C	A	A	C	A	A
OGLE	N	C	A	C	A	C	C	A	C	C
OLRAM	N	C	C	A	C	A	A	C	A	A
OTANA	N	C	C	A	C	A	A	C	A	A
PG16	N	C	C	A	C	A	A	C	A	A
PI263412_1	N	A	A	C	A	C	C	A	C	C
PI266887_1	N	C	C	C	A	C	C	A	C	C
PIONEER	N	C	C	A	C	A	A	C	A	A
PROVENA	N	C	C	A	C	A	A	C	A	A
PUSA_HYBRID_G	N	C	A	C	A	C	C	A	C	C
PUTNAM61	N	C	A	C	A	C	C	A	C	C
RANCH	N	C	C	A	C	A	A	C	A	A
RED_ALGERIAN	N	A	A	C	A	C	C	A	C	C
RED_RUSTPROOF	N	A	C	C	A	C	C	A	C	C
RINGSAKER	N	C	C	A	C	A	A	C	A	A
SA070592	N	C	C	A	C	A	A	C	A	A
SALOMON	N	C	C	A	C	A	A	C	A	A
SANG	N	C	C	A	C	A	A	C	A	A
SANTA_FE	N	C	A	C	A	C	C	A	C	C
SHADOW	N	C	C	A	C	A	A	C	A	A
STOUT	N	C	C	A	C	A	A	C	A	A
SUN_II_1	N	C	C	A	C	A	A	C	A	A
SW_INGEBORG	N	C	C	A	C	A	A	C	A	A
SW_KERSTIN	N	C	C	A	C	A	A	C	A	A
SW_VAASA	N	C	C	A	C	A	A	C	A	A
UFRGS8	N	C	C	A	C	A	A	C	A	A
UKRAINE_RESELECTION	N	C	C	A	C	A	A	C	A	A
WINTER_FULGHUM	N	A	C	A	C	A	A	C	A	A
WINTER_TURF	N	A	C	A	C	A	A	C	A	A
Mis-classified lines		24	23	30	27	27	27	27	27	27
Mis-classification rate		0.16	0.16	0.21	0.19	0.19	0.19	0.19	0.19	0.19
