# Supplementary material for: Mapping and identification of molecular markers for the Pc96 gene conferring resistance to crown rust in oat
Source: PLoS One. 2023 Apr 6;18(4):e0283769. doi: 10.1371/journal.pone.0283769 (PMC10079104; doi:10.1371/journal.pone.0283769)
Supplement: S4 Table — (XLSX) [file pone.0283769.s004.xlsx]

## Sheet: S4
S4 Table. SNP markers closely linked with Pc96 crown rust resistance on chromosome 7D in three populations indicating position on de novo map and the consensus map of Chaffin et al.[45], and physical position on the PepsiCo v1a/OT3098v2.
Population	Marker	De novo map position (cM)a	Consensus linkage map (cM)a	Position (Mbp)
Pc54 × Pc96	GMI_ES15_c4675_465	14.1	60.4	450789899
	GMI_ES15_c15279_258	0	87.3	461739339*
	GMI_ES22_c2813_554	8.4	87.3	465397838
Ajay × Pc96	GMI_ES17_c2744_673	70.6	73.3	67384344
	GMI_ES01_c13079_243	39.5	85.2	444828468
	GMI_ES02_c1532_592	39.5	72.7	444903260*
	GMI_ES15_c19272_135	39.5	72.7	450757818
	GMI_ES03_c3011_446	39	87.3	460809473
	GMI_ES15_c15279_258	39	87.3	461739339
	GMI_ES15_c6098_227	39.5	87.3	470231187
	GMI_ES01_c29247_156	39.5	85.2	470949077
	GMI_ES22_c2732_580	39.5	85.2	471039540
	GMI_ES03_c12180_647	99.1	30.1	510805100
	GMI_GBS_92811	98.6	30.1	511250544
	GMI_ES22_c18158_348	99.1	33.2	515919943
Pc96 × Kasztan	GMI_ES02_c1532_592	0	72.7	444903260
acM, centiMorgans in Kosambi; *Markers overlapped among the populations
