# Supplementary material for: Mapping and identification of molecular markers for the Pc96 gene conferring resistance to crown rust in oat
Source: PLoS One. 2023 Apr 6;18(4):e0283769. doi: 10.1371/journal.pone.0283769 (PMC10079104; doi:10.1371/journal.pone.0283769)
Supplement: S5 Table — (XLSX) [file pone.0283769.s005.xlsx]

## Sheet: S5
S5 Table. The number of resistant and susceptible Pc54 × Pc96 RILs evaluated after inoculation with two races of Puccinia coronata f. sp. avenae.
Reaction	Number of plants with reaction to each race
	aNQBK	bLLMG	NQBK + LLMG
Resistance	57	54	2
Susceptible	55	56	4
aPca race NQBK is virulent against Pc54, but avirulent against Pc96
bPca race LLMG is virulent against Pc96, but avirulent against Pc54
